# Supplementary material for: lncRNAs as Biomarkers of Hepatocellular Carcinoma Risk and Liver Damage in Advanced Chronic Hepatitis C
Source: Curr Issues Mol Biol. 2025 May 10;47(5):348. doi: 10.3390/cimb47050348 (PMC12110020; doi:10.3390/cimb47050348)
Supplement: Supplementary file 1 [file cimb-47-00348-s001.zip]

Archive with 1 entries (1 files):
- cimb-3569240-supplementary.pdf
